# Supplementary material for: Visual Attention Deficits in Schizophrenia Can Arise From Inhibitory Dysfunction in Thalamus or Cortex
Source: Comput Psychiatr. 2018 Dec;2:223–57. doi: 10.1162/cpsy_a_00023 (PMC6317791; doi:10.1162/cpsy_a_00023)
Supplement: Supplementary file 1 [file cpsy-02-223-s001.zip]

Archive with 10 entries (9 files):
- SchizModel/
- SchizModel/fourierComp.m
- SchizModel/ParSet_Izh.m
- SchizModel/Plot_AllFigures.m
- SchizModel/Plot_Trial.m
- SchizModel/rasterPlot.m
- SchizModel/README.txt
- SchizModel/schizModel.m
- SchizModel/spectro_gen.m
- SchizModel/uWmap.m
