# Supplementary material for: Visual Attention Deficits in Schizophrenia Can Arise From Inhibitory Dysfunction in Thalamus or Cortex
Source: Comput Psychiatr. 2018 Dec;2:223–57. doi: 10.1162/cpsy_a_00023 (PMC6317791; doi:10.1162/cpsy_a_00023)
Supplement: Supplementary file 1 [file cpsy-02-223-s001.zip › SchizModel/rasterPlot.m]

function rasterPlot(M,durat)
L = size(M,2);
N = size(M,1);


[a, b] = find(M>0);
scatter(durat*b/(L),a,'k.')
axis([0 durat 0 N+0.05*N])
