# Supplementary material for: Visual Attention Deficits in Schizophrenia Can Arise From Inhibitory Dysfunction in Thalamus or Cortex
Source: Comput Psychiatr. 2018 Dec;2:223–57. doi: 10.1162/cpsy_a_00023 (PMC6317791; doi:10.1162/cpsy_a_00023)
Supplement: Supplementary file 1 [file cpsy-02-223-s001.zip › SchizModel/README.txt]

This folder contains the Matlab code for the model described in the paper "Visual Attention Deficits in Schizophrenia Can Arise from Inhibitory Dysfunction in Thalamus or Cortex
Computational Psychiatry".

The code was tested in Matlab R2015b on a PC running Windows 8.

File schizModel.m contains the primary simulation code  -- it contains the key metaparameters, including number of trials, trial duration, perturbations, and toggles for generating figures.

File Plot_AllFigures generates a set of figures of the type shown in the publication.

_______

For questions, comments and bug reports, please contact Yohan J. John: yohan@bu.edu
