# Supplementary material for: Visual Attention Deficits in Schizophrenia Can Arise From Inhibitory Dysfunction in Thalamus or Cortex
Source: Comput Psychiatr. 2018 Dec;2:223–57. doi: 10.1162/cpsy_a_00023 (PMC6317791; doi:10.1162/cpsy_a_00023)
Supplement: Supplementary file 1 [file cpsy-02-223-s001.zip › SchizModel/uWmap.m]

function W = uWmap(Nfrom,Nto, sig)
W = zeros(Nto,Nfrom);

for ii = 1:Nfrom
    pos1 = ii/Nfrom;
    pos2 = (1:Nto)/Nto;
    dist = (pos1-pos2);
    W(:,ii) = exp(-(dist/sig).^2);
    
end
end
